# Supplementary material for: Multivariate Analysis of Protein–Nanoparticle Binding Data Reveals a Selective Effect of Nanoparticle Material on the Formation of Soft Corona
Source: Nanomaterials (Basel). 2023 Nov 4;13(21):2901. doi: 10.3390/nano13212901 (PMC10647827; doi:10.3390/nano13212901)
Supplement: Supplementary file 1 [file nanomaterials-13-02901-s001.zip]

Archive with 1 entries (1 files):
- nanomaterials-2682954-supplementary.pdf
